# Supplementary material for: CRISPR gRNA phenotypic screening in zebrafish reveals pro-regenerative genes in spinal cord injury
Source: PLoS Genet. 2021 Apr 29;17(4):e1009515. doi: 10.1371/journal.pgen.1009515 (PMC8084196; doi:10.1371/journal.pgen.1009515)
Supplement: S1 Table — This is a list all sCrRNAs used in this study and their efficiencies as determined by RFLP. (XLSX) [file pgen.1009515.s007.xlsx]

## Sheet: Sheet1
Gene	Exon	Enzyme	Mutation Rate	CrRNA Seq 5'
abca1b	17	BSLI	0.8	CTTTGATGCCTTCCTGTATGGGG
abca1b	22	MWOI	0.1	CATGGAAAGCTTTGCTGTGTGGG
abca1b	24	BSL1	1	GGCCTTGGTCTTCCACCATGCGG
abca1b	28	BSL1	1	CTGGGATATTTCCCAAATGGCGG
abca7	16	BSLI	1	AAGATAAAATACCAAGGTCTGGG
abca7	18	BSLI	0.2	ACGTATATGGTACCAGCGGTAGG
abca7	19	BSL1	0.8	AGAGATGAATTCCCTTCTGGAGG
abca7	21	BSL1	0.9	TCTCTCTCTTCACCAGCGTTAGG
sparc	4	BSL1	0.95	CTCCGGTCTCCACCTGGACTGGG
sparc	5	MWOI	0.77	CTAAACCATCACTGCAAGAAGGG
sparc	6	XCM1	0.97	GGTGCCCTCCAGAGAGCATTTGG
sparc	7	BSRI	0.3	TCCCCCTGCGCATGAGAGACTGG
cstd	3	BSLI	0.87	ACACTGGATCCTCCAACCTGTGG
cstd	4	MSL1	1	TTGAGTCCCATTCTTCACATAGG
cstd	5	MWOI	0.1	GTCAAACTTGGCAGCAATGAAGG
cstd	7	BSL1	0.5	TGAAGTCAAAGCCCTGCAGAAGG
timp2b	1	BTGI	0.9	GCAGGCTCCGGCAAAGTCCGTGG
timp2b	1	MnlI	0.8	CACAGCACGAGCAGCAGCAGAGG
timp2b	5	BstNI	0	GGAGCGACAGCAGCTGCGCCTGG
timp2b	1	BSRI	0.6	CAGGAGCTGTATTGGCACACTGG
timp2b	3	MWOI	0.5	CCCGGACCGCCACATTGACGTGG
timp2a	4	BstnI	0.3	TGTGTGATCTCATCATGCCCTGG
timp2a	5	BslI	0.9	GAGGAGACGGCTCCTGCGCCTGG
lpla	2	BSLI	0.95	TCATAGGCAATGCCACAGAATGG
lpla	4	MWOI	0	AGTCTTGGCGCTCATGTTGCAGG
lpla	5	BSLI	0.98	GTTGGAAGGTCCCACCATTGGGG
lplb	2	BTGI	0.5	CAAACCTTCCTTATTATCCACGG
lplb	3	BSTNI	0.1	CCAAATCAGCAGAAAACACCAGG
lplb	2	AVAI	0.5	GATCTTTGCTATCTTGTCCCGGG
lplb	2	BTG1	0.8	CAAACCTTCCTTATTATCCACGG
lplb	5	BSL1	1	GTGGACATTTACCCCAATGGAGG
lplb	6	BSR1	1	AAAAACCGCTGCAACACACTGGG
lplb	6	PST1	0.5	AAGGCCTGTGTCTGAGCTGCAGG
clip3	6	BSL1	0.98	CGCTGCCTCAAACCTCTGCCTGG
clip4	7	MSL1	1	TTATCCAGACTCATGTCCATGGG
tnfa	1	MWO1	0.63	CGTGAAGCAGACGGCAGCAGCGG
tnfa	4	MWO1	0.96	GCTCCTGCGTGCAGATTGAGCGG
tnfa	4	BSL1	0.96	ACAAAATAAATGCCATCATCGGG
tgfb1a	1	BSL1	0.98	ATGGCTAAAGAGCCTGAATCCGG
tgfb1a	2	BSL1	1	CCAGCGGTTGGACAAGTCCTTGG
tgfb3	1	XCM1	0.93	GAATCCATCCAGCAGATCCCTGG
tgfb3	2	BSTN1	0.54	CTCGATTCTCTGCTCGGTCCTGG
hexb	2	MWO1	1	GTTTGGAGAGCTGAAAAGGCAGG
hexb	5	BTG1	0.8	ATTCCTCGGTGGGCAAACCGTGG
cst7	2	BSR1	1	TAAAAGAGTAAGTTCCAGTCAGG
cst7	2	BSL1	1	TTCTGCAGAGCTCCTGGGATCGG
cst7	3	BSL1	1	CAGGAAGATGGGCCACAATGAGG
c9orf72	2	MWO1	1	TAGAAGCTAAGCTCTGACTGCGG
c9orf72	5	BTG1	0.51	AGGATTGCTGCCAACCACCATGG
c9orf72	6	DRA1	1	CAGGCCGGTGTCATATTTAAAGG
c9orf72	7	BSL1	1	GGAGCTCAGTGCCCTCTGGAAGG
c9orf72	2	MWO1	0.92	GCATGCAGATGCGTCCCTTGCGG
mertk	2	BSLI	0.28	CGCTGGATGGTGCCCACGGTGGG
mertk	4	BSLI	0.54	ACTTAATAGTGACCGGATTTGGG
mertk	7	XCM1	0.5	GCCCGTCGCCACCCAGCGCATGG
mertk	7	BSR1	1	TTGTTGATCTCATACTGGAAGGG
slc2a5a	3	XCM1	1	AAACCCACCCAGTGGATACATGG
slc2a5a	5	BSTXI	0.81	ACTACGAATTCCAAATATCTGGG
slc2a5b	3	XCM1	1	AAACCCACCCAGTGGATACATGG
slc2a5b	5	BSTXI	0.8	TACTACGAATTCCAAATATCTGG
slc2a5b	7	MSL1	1	TCTGTGATCTTCATGAACATGGG
gpn3	6	XCM1	0.9	AACCAAGGCCATATGTGGTTTGg
gpn3	7	BSTN1	0.98	ACAGTATGGGGAAGACCTGGAGG
hspd1	1	BTG1	0.91	ATGCAGTGGCCGTCACCATGGGG
hspd1	3	BSL1	1	GCCCTAAAGTTACCAAAGATGGG
hspd1	5	BTG1	1	GAGGGCATGAAGTTTGACCGTGG
hspd1	8	MWO1	1	GCTCATGACTTTGGCAAGGTCGG
infgr1	2	BSL1	0.97	CGGTGTGAGCTTCCAGGTGGAGG
infgr1	4	BSL1	0.61	TACAGAAACACACCGGTGCTGGG
infgr1	6	MWO1	0.9	CAGGAACGCTGGAAATGCAGAGG
infgr1	7	BSR1	1	TTCTCCGGCTTGTTCTCCAGTGG
ndufa5	2	BSTXI	1	tgatttgtagACCACAGGTTTGG
ndufa5	3	BSTN1	0.08	TTTCTGTAAGCGGCGTCCTGGGG
ndufa5	4	BSL1	0.96	tttatgaagGAGCCAGACGTTGG
ndufa5	5	BSTXI	0.96	GCTCTCGCTGTCCAGAAAGATGG
ptfh2	1	MSL1	1	GTGTCGGATGGCACCTCAGTGGG
ptfh2	1	BSTXI	1	CAGCGGACAACCCAAAGTGGTGG
ptfh2	1	BSTXI	0.91	GTTAGTTTAATCCAAGATGCTGG
serpinb1	3	BSL1	0.87	AGCCTCCTACATCCTCAGACTGG
serpinb1	5	DRA1	0.48	tagacCTGGTTTATTTTAAATGG
serpinb1	6	DRAIII	1	GCTCCAGCACTTGCACACGGTGG
serpinb1	7	BSTN1	1	ATGAGCTCTGTGTTCCAGGAAGG
tbgr1	1	BSR1	1	GACTCTCGGCGGCTCCAGTCAGG
tbgr1	2	BSL1	1	GTTTATCTGCAACCTCGCTGGGG
tbgr1	6	BGL1	0.95	GCAGGCGTTCTCTGCCCAGTCGG
tbgr1	8	MWO1	0	CCAGGTGGCGCTACTCTAGCAGG
p2ry1	1	MWO1	1	GTGTTCCTGACCGGCTTCATCGG
p2ry1	1	BSR1	1	GACGTCCCCGAAGATCCAGTCGG
p2ry1	1	BSL1	0.56	TGCGCACTGTCGCCCTCGTGTGG
p2ry1	1	BSTXI	0.93	TAGGAAGAAGTCCATCTATCTGG
relb	3	BSL1	1	TTAATCCACCGCCCAGGAACAGG
relb	4	BSL1	1	GGAAAAGCCAGACCTGGTGGTGG
relb	5	BSL1	0.95	CCGTCCACACCCCCACTGCTTGG
relb	8	BSL1	1	GTGATTAGAGGACCCTGCACGGG
tbk1	3	MWO1	1	TCCCTCATCTGCACGTCCAGCGG
tbk1	5	MWO1	0.58	GCACGATGCCGTACTCGCGCAGG
tbk1	6	MWO1	1	TCCAGACATGTACGAGCGGGCGG
cd226	2	MWO1	0.45	AACGTGACTGAAGGCGACATCGG
cd226	3	BSTN1	1	CACCTCCATCTCTATCCAGGCGG
cd226	4	BSTN1	0.5	ACAGCATATGATGAAGACCTGGG
dnah7	9	BSL1	0	GACCTCACAGCTCCAAAGCCTGG
dnah7	11	BSL1	0.95	GATCCTGGAGGCCCCTCAGCAGG
dnah7	14	XCM1	1	AAGACCGGCCAGTTCCAGGATGG
dnah7	16	BSL1	0.97	TCAGAGCCAGCACCATCAGTGGG
nadsyn1	2	XCM1	0.73	GAAAGGAGCCAAGTACAGACTGG
nadsyn1	4	MWO1	0.13	CGAACATTGTGATGCATTACAGG
nadsyn1	7	BSL1	0	GAGTCATTTGTGCCGAGCTGTGG
nadsyn1	8	NSPI	1	TCTAAACCCATATCAACATGTGG
nadsyn1	8	DRAIII	1	GCTCCGCAAGGCTGATCACAGGG
p2ry1	1	MWO1	1	GTGTTCCTGACCGGCTTCATCGG
panx2	2	ECONI	0.64	TCTCTCTGATGCCCTGCTGAAGG
panx2	3	BCCC1	0.93	GCGTTCCTCAATGTTTCCATCGG
panx2	4	MSL1	0.68	AGCCGGCAGGTACATCATCATGG
panx2	5	BSL1	0.68	CCTCCTCCGCGACCAGCCATGGG
panx2	5	BSL1	0.97	ATACTTTGAGTACCCCCTGCTGG
panx2	5	BSL1	0.77	TACGAAGTGCTTCCTGGACTGGG
abca1a	32	ALWNI	0.4	TTCTTCCAGACAGATTCTGCAGG
abca1a	34	BSTN1	0	GTGTATAGCTCATCGCCAGGTGG
abca1a	36	BSTN1	0.6	AAATTTGGAGCGATCCAGGCCGG
abca1a	37	BSL1	1	TTTCGTGGTGTTCCTCATCCAGG
abca1a	37	BSTXI	0	CACCAGCACATCCACCGAGGTGG
hexb	6	BSR1	1	GATCATCCACAATGTGCCAGTGG
abca1a	3	BTG1	0.69	CAGATGATGCCCTGAACCCACGG
abca1a	6	BSL1	0.7	TGCGTTGTTCAGCCAATCAGCGG
abca1a	8	XCM1	1	TTAATCCGCCACCCTCCGGATGG
abca1a	16	BSLI	0.8	TGTAGCTGTCCTCCTGCATGGGG
abca1a	22	BSLI	0.1	AGTCTTTCTTGACCAGCGTCAGG
abca1a	28	XCM1	0.36	GAAATATCCCAGCCTCGCTCTGG
abca1a	30	BSL1	0.68	CCGGAGTGTCCGCCTGGAGCAGG
abca1a	12	XCM1	0.72	GCGGTCATCCAGCAGACGCATGG
abca1a	14	XCM1	0.82	ATCCAGACCCATGATCCGCATGG
lgals3a	4	NCOI	0.5	GGCTACGGTCCCGGGCCCATGGG
lgals3a	5	MWOI	1	ACTATGGTGATGAGCAGGTGTGG
lgals3a	1	BSL1	1	GGTGGGGGAGCTCCATTTCCAGG
lgals3a	3	XCM1	1	CCAGTACCACCAGGATCTTGGGG
lgals3a	5	AVA1	1	CGTACGAAATTCACAGCTCGGGG
lgals3a	6	BSL1	1	GGACGGTGTTCACCTGCTGCTGG
lgals3b	3	BSLI	0.65	TTGATTTGGCTGCCCGGGCCAGG
lgals3b	5	BSTNI	0.3	CCCTCCTTCCCGTTTGTCCCAGG
lgals3b	3	AvaI	0.45	CTGCTAACCCCACCTGGCCCGGG
lgals3b	6	HYP1881	0.5	TGTGAACAAATCACACCTTCTGG
skiv2l	11	BSL1	0.94	GATTGGACAAGGCCTTAATGGGG
skiv2l	16	BSR1	0.99	TCAGAGGCAGCAGACTCCAGTGG
p2ry12	1	BSL1	0.81	TCAGGGATAATCCCAGGATGAGG
p2ry12	1	BSL1	0.72	AAAACCATGTGGCCGTTCGTAGG
p2ry12	1	BSL1	0.5	TGAAAAACACGGCCAACACCAGG
il10	1	MSE1	0.83	CGGAGCTCCCTCAGTCTTAAAGG
il10	2	XCM1	0.8	TAATGGTTCCAAGTCATCGTTGG
tim4	2	BSL1	0.76	TCTTCGCCACAGCCCCTACTGGG
adgrb1b	2	XCM1	0.4	TGCAGACCCCATGCCAATGCTGG
adgrb1b	3	MWO1	0.3	CGGAGTGTAGCAGTGAATGCGGG
adgrb1b	3	MSL1	0.71	CTCGATCCCGGTACCCACGG
adgrb1b	4	BSL1	0.8	TCGGAGCCGCCGTATGAGGG
ipo13	3	BSL1	0.42	TTCAGAAACAGCCCCCGGCCAGG
ipo13	14	BSL1	0.68	GCACCTGTGGCACCAACTTCAGG
ipol	3	BSL1	0.96	CGGGAGCTCAGACCAATGCCGGG
ipol	5	BSL1	0.95	GAGCCTGAAAGCCCTGCCAGTGG
il10	3	MSE1	0.2	GGGGTTGTGGAGTGCTTTAAAGG
il13	1	MSE1	0.3	AATGCATAAGACTGTATTAAAGG
il4	1	BSL1	0.5
il1b	5	MSE1	0.5
csf1ra	2	BSL1	0	CGGATCAGGACACCTTTTCTGGG
csf1ra	3	BSR1	0.49	AACGAGTATGTAAAACTGGTTGG
csf1rb	2	MWO1	0.2	GAACATACCGCTGCAGCTACAGG
csf1rb	3	BSL1	1	TATACTGCGGATCCCAGACGCGG
glb	1	BSL1	0.35	ACCGAGACTAGTCCGACACCGGG
glb	2	XCM1	0.18	ATGGTAATCCACAGAAAAAGTGG
vps13d	6	BSTN1	1	GAGTGGCTGAAGCAGCCAGGAGG
vps13d	8	BSTXI	1	GAATTTCTCTACCACATGTGTGG
lrp1aa	6	BSLI	1	ACACGCAGGAAACCATCTGCTGG
lrp1aa	8	BSLI	0.5	CCTGGATTTGGTCAACAGGCTGG
lrp1aa	9	XHO1	0.84	TTATCAGGTGGTCACTCGAGTGG
lrp1aa	11	XHO1	0.65	CATGAAAGTCCAGAGCTCGAGGG
lrp1ab	4	MWO1	0.76	CCAAAGTGCTACTGCAAGAATGG
lrp1ab	6	BSL1	1	ACGCCCAGGAGACCGTGTGCTGG
lrp1ab	7	BSL1	0.95	ATCGCTCTTGACCCTGCCATGGG
lrp1ab	9	BSTN1	1	CAACAGCTCTGACTTCCAGGTGG
piezo1	6	BSL1	0.68	TAGGAACATGGGCCGCATCCTGG
piezo1	7	XCM1	0.07	ATTAAAGCCCAGATGGCTGATGG
piezo1	12	MWO1	0.49	GCCCAGCTGATGCAGGCTCATGG
piezo1	19	BTG1	1	ACCTGGTGCTGGTGGTGCTGTGG
piezo1	19	MWO1	1	GGTGGACAGACAAGAGGCCATGG
scg2b	1	BSL1	0.69	CAGGACCACCACCCCTCCGGCGG
scg2b	1	MWO1	0.5	GTGGGTTCGGTCCTTGCTGCGGG
scg2b	1	XCM1	0.85	CTGCTCGTCCAAATCCTCAGTGG
scg2b	1	BSL1	0.95	TCATCTCCAAGACCTTCAACAGG
hspb8	1	NCO1	0.66	CCAATGAGTTGTCCATGGATTGG
hspb9	2	BSTN1	0.85	CTTTTCCTCATGTTTCCctgggg
irak3	2	ALWNI	0.75	TTGAAATGTACGCAGTTGCTGGG
irak3	2	BSL1	1	CATTCTTTCCAGCCAGCTGGAGG
irak3	4	BSR1	0.36	atcagTATCTACGAAGTACTGGG
irak3	6	BSR1	0.5	gGAAAATAAAACTGACTGGAAGG
llph	2	BSR1	0.8	GCACGGCTCAAATCAGCACTGGG
llph	3	BSTN1	1	GGTCTGGATGAACCAAAGGCAGG
llph	3	BSL1	1	CAAGAAGAGACTTGCCTGGTAGG
mvk	3	MWO1	0.02	CACAAGGAGCATGGCAGTGTTGG
mvk	4	BSR1	0	AACATTATAGGCAGCACTGGAGG
mvk	4	BSTXI	0.98	TGTGATACTGGCCAAAGACctgg
mvk	5	BSL1	0.71	CATTCATGGTAACCCTTCAGGGG
n4bp2l2	2	XCM1	1	CTCCTCTTCCACCTCCACCATGG
n4bp2l2	2	MWO1	0	GGGCCCATGGCGAGGGCCTCCGG
n4bp2l2	3	BSTXI	0.56	GTCCACTGGTCCCAATGGAGTGG
n4bp2l2	4	BSTN1	0.2	CAACACTAATGTGAAAGCCTGGG
nepps	2	BSL1	0.62	GCATCTTTTGTGCCTGACGGGGG
nepps	9	BSL1	0.8	CGTGTGCATCGTCCCGCCAATGG
nepps	10	BSTXI	0.29	TGCTGATTACACCAGGGCTCTGG
nepps	15	BSL1	0	ACCAGTGAGGACCCGAGCTATGG
nepps	15	BSTXI	1	TGAGGACTGCCCCAACTGGATGG
pqcl2	5	MWO1	0	ATTCAGAGGTCGAGCACTACTGG
rbbp9	1	BSL1	0.85	GTTGTGATTGTGCCTGGGAACGG
rbbp9	2	BSL1	0.24	CTGAAGAACATGCCGGATCCTGg
rbbp9	4	XCM1	0.21	GGTTTTTGCCATTATTCTGGTGG
rbbp9	5	BSTXI	0.55	TTTCAGCCGACCATGGGAATGGG
sf3b1	6	MWO1	0	TAGAGGCTCCGCTGCATCTCAGG
sf3b1	7	BTG1	1	CATGCTACGCCAGGCCATGGAGG
sf3b1	8	MWO1	0.74	GAAACACCAGCCAGCCAAATGGG
sf3b1	10	MWO1	0.95	ACCCCTATTGGAGGCATGACTGG
tbkbp1	2	MWO1	0.53	AAAGAAGACGGCTGCGGGGTGGG
tbkbp1	3	XHO1	0.78	tgtttgtagtctcacCTCGAGGG
tbkbp1	4	MWO1	0	CCAAAAGAGCAAAGAGCGTGAGG
tbkbp1	6	BSL1	0.37	CCTGCAGAGCTCCCGCAGTCTGG
tgif	2	MWO1	0.06	GATGGGTCTGCTTGGACAGCAGG
tgif	3	BSL1	0.37	AACTCCCAGTCCCCGAAACACGG
tgif	3	MWO1	0.96	TCGCGGCGGGGCAGCAAGGGTGG
traf3	2	MWO1	0.88	CCTCCATGGCCCAGCGGCCCAGG
traf3	5	MWO1	0.68	CCGCAAATGCAAACACCGAGAGG
traf3	7	MSL1	0.88	GAGCCTTTGGACAGTCATGCTGG
unc13c	4	BSL1	0.75	GAAGCAGATGAACCAGGAGTTGG
unc13c	8	BSTXI	0.71	cagCAATATTTCCATGCGGGTGG
unc13c	9	BSR1	1	TTCACCGAAGGATCCAGTTGTGG
unc13c	9	BSL1	0.84	CTGATCTCACACCCTGGAACTGG
unc13c	10	BSL1	0.5	GGCAGACCAACGCCATGTTTCGG
zfn259	2	XCM1	0.55	TCGCATGTCCACACTGTAACTGG
zfn259	8	ALUI	0.95	GCCACTAATTGCGATAGCTGTGG
zfn259	8	MSL1	0.95	CTTTAAAGAGGTCATTATAATGG
zfn259	9	XCM1	0.35	AGGAGGAGCCACAGAAGAGCTGG
cd36	1	BSL1	0.5	GTCAGTGTTGGTCCAGGCTGCGG
cd36	1	MSL1	0.95	TGGCGGAATCCTCATCCCGGTGG
cd36	2	XCM1	0.79	TGAAGGGTCCAAACCTGTGTTGG
cd36	7	BSL1	0.34	TTCCTCTTTCCACCCGTTCCTGG
cd36	9	BSL1	0.05	CAGTATTGAGCTCCAGCAGGGGG
ch25h	1	BSL1	1	GATGTGTTCAGTCCACACGTGGG
ch25h	2	MWO1	0	CAGGGAAACGTTTGCAATTCTGG
epha4l	2	BSL1	0.8	TGGGTCGCCAGCCCGACTGAAGG
epha4l	3	MWO1	0.5	GGATCATTCAGAAGAGCAGGAGG
epha4l	3	BSL1	1	GGATACGTCATCCCTGGTGGAGG
epha4l	5	BGLII	0.6	CCAACTACACCTTCCAGATCTGG
epha4l	8	BSL1	0.15	tcagTGGCAGCTCCTGTTGTTGG
hmox1a	4	BSL1	0.21	ATACGAGATCTACCGAGCGCTGG
il6	2	MWO1	1	CCGGCAGAAGTGGCATCTGATGG
il6	2	MWO1	0.96	GCTATTCCTGTCTGCTACACTGG
il6	4	XCM1	0.89	ACACAGCACCAAACGACTGCTGG
il6	5	BSL1	0	TATCCTTTAAATCCCTGGCCTGG
itpkb	2	BSL1	0.45	CAACGGGATTTTCCTCTTCCTGG
itpkb	2	BSL1	0.96	GACGGAGTTAGTCCAGAGTTAGG
itpkb	3	BSTXI	0	TATCCTTGGATCCAGCTGGCTGG
itpkb	4	MWO1	0.5	TGTGTCATGGACTGCAAGATGGG
itpkb	5	BSL1	0	CACGCTCGGCTTCCGCATCGAGG
mmp9	2	BSL1	0.5	ATTCGACGGAGACCTGAAGTGGG
mmp9	2	BSL1	1	GCCATGAAGCAGCCCCGCTGTGG
nfkb1	6	BSL1	0.95	GGGTGTGAGGGCCCGTCTCACGG
nfkb1	7	BSL1	0.95	AGCCCAAAGACTCCAGCATCAGg
nfkb1	8	BSL1	0.33	tttgacagTTTCCCTAATTTGGG
nfkb1	12	MSL1	0.75	CAGCTGCACGAACACAGAGATGG
nfkb2	3	MWO1	0.4	ttacCTGTCTCTTGCACAAAGGG
nfkb2	5	BSTNI	1	ATCCCACGGTGGCCTACCAGGGG
nfkb2	13	MSL1	1	AAGGCTCTTCCAGATCATTATGG
pycard	1	BSL1	1	ACTGTGAGGAACCCTGATGGCGG
pycard	2	BSL1	0.5	AGCAAAGGTGCTCCCTCTGATGg
rela	2	BSR1	0.2	tttcagGAATGTTTCACCAGTGG
rela	3	BSL1	0.55	CGAAAACGCACCCCGCCATTAGG
rela	6	BSL1	0.5	GGAGGAGTTCGACCTGAACGCGG
rela	8	MWO1	0.85	CCATGGGCTCGCTGACCTCGCGG
rela	8	BSL1	1	GGCTGATGTGCACCGGCAGGTGG
smcr8a	1	BSTN1	1	ACATCTCTCTTTCTCCTGGAAGG
smcr8a	1	BSL1	1	TTGGAAGAGAGCCCCAACATGGG
smcr8a	1	BSL1	0.42	TTCATTTTTGTGCCAAATCTGGG
smcr8b	1	BSL1	1	CTGGCCGGCTCTCCAGGTTACGG
smcr8b	1	BSL1	1	TCAGTCTTTTGACCTCGACCTGG
smcr8b	1	BSL1	1	AGCAGACAAATCCCCAGCAGAGG
gpr37a	1	MWO1	1	AAAATCCCACAAGGCGAGGTTGG
gpr37a	1	XCM1	0	TTAAAGTTCCACGTTGTTCATGG
gpr37a	2	BSL1	1	TCACTTCTTTAACCAACTGTCGG
gpr37a	2	BSL1	0.63	AAGCCGAGCGTGCCAGTGTTCGG
gpr37b	1	XCM1	0.9	GAGGTTGGCCAGAAGAGCATTGG
gpr37b	1	MWO1	1	GCAACTTGTCTTCGCATCTCTGG
gpr37b	1	BTG1	0.5	CCTGCGAGGCATCAAGCCGCGGG
gpr37b	1	MWO1	0.9	AGAAACCACAGACGCAAAAGAGG
gpr37b	1	ALU1	0.8	AGTCGGTGGAGGTGAGAGCTTGG
gpr37b	1	MSL1	1	ATACGGAGGGGTCATTGGTGTGG
gpr37b	2	MWO1	0.5	CCGCCAAGCTGGCCGTCATCTGG
gpr37b	2	BSR1	0.3	AGTTCATCTGGCTTTCCAGTCGG
unc13a	4	BSTXI	1	tgtagGAAGGTCCAGGTCAATGG
unc13a	9	BSL1	0.9	GAGGAGTTTGGCCCGGAGGATGG
unc13a	15	BSTXI	0.95	AGTCATTAAGGCCACACATGTGG
adam28	3	BSR1	1	AAATATGCTATGACACTGGGTGG
adam28	6	BSL1	0.94	ATGTAAATGAAGCCACGCCAAGG
adam28	9	MWO1	0.1	ATAACAGTGTCTGCGGCTTCCGG
adam28	14	MWO1	0.95	GGGAAAGGCTATTGCTACAATGG
ahl1	4	BSR1	1	TCTGCGTCTTGAACACTGGGTGG
ahl1	10	BSL1	1	GCAAAGCAGAAACCATGAAGTGG
ahl1	13	BSL1	0.96	CCACCCTCAAGCCCAGAGTCTGG
ahl1	18	BSTXI	0.79	GAACCCCACGGCCACCAGCATGG
atf2	2	BSL1	0.75	CTCTGCACTGCTCCTGGCTGCGG
atf2	3	BSL1	0.85	CACAAATGAAGACCACCTGGCGG
atf2	4	BTG1	0	TGACTTTAAAAAGGCCACGGAGG
atf2	5	BTG1	0.45	CTGTCTCGGTGCGACTCCATGGG
chn1	1	MWO1	0.65	TTATTCGCAGCTCACGTCGCTGG
chn1	2	BSL1	0.5	GCACCAGTGTGGCCCTCTGAAGG
chn1	3	MWO1	0.9	CCACAACGCCAAACGACCCATGG
chn1	6	MWO1	0.75	GTTTCACAGTGAGCAGGCTGAGG
cyp7b1	2	BSL1	100	AAAGGCTGGATTCCATTCCTAGG
cyp7b1	3	XCM1	0	CCGTATTCCCATCGGATTGCTGG
cyp7b1	4	XCM1	0.8	ACACTATCCCAGCAGCCTTCTGG
cyp7b1	5	XBA1	0.7	GATTTCTGTCTGCGTCTAGATGG
dap3	3	MWO1	0	CTGAAGACTGAAAGCATATTTGG
dap3	5	MWO1	0.98	GATGGTCAGGCCAGCAGCGCTGG
dap3	10	BSR1	0.1	GAAGATGATGAAAACCGACTGGg
fam107a	2	BSL1	1	ACCCAAAAAACTCCTAAACCCGG
fam126a	2	BSL1	0.89	TTGAAATCTCCTCCAGATGAGGG
fam126a	4	XCM1	0.9	CCTGCAGTTTCTGCCAGAGCTGG
fam126a	6	XCM1	1	gCCGTCTTCCATTGGCTCCCTGG
fam126a	9	MWO1	0	TGTTCTGTATCGAGCGCAGCTGG
dhcr7	2	MWO1	0.8	CGGCATAAGGGCAGTGCCAATGG
dhcr7	3	BSL1	0.8	CTCCATAAGTCACCCTCTACTGG
dhcr7	6	MWO1	0	ATCCTATGCAGCTAAGCAGCAGG
dhcr7	7	XCM1	0.55	ATCGCCTGCCATGATCATTTTGG
dpm3	1	BSL1	0.87	GATGCCCGTGTACCTGCTGGTGG
dnah7	7	BSTXI	0.55	TGGAGATTATTCCAAAGCCATGG
dnah7	8	BSL1	0.75	TGTAGAGGCCTTCCACAGTGAGG
brd3a	3	PST1	0.46	GGAGGAGGGTTTGCGGCTGCAGG
brd3a	4	BSR1	0	CACCATCAAGAAAAGACTGGAGG
brd3a	5	BSL1	1	AGCCCTCATGCCCCAGGAAGAGG
brd3a	6	BSR1	1	AACTGATGTGGGTGAGCCAGTGG
brd3b	2	BSL1	0.13	GGCAGTCACGTCCCCTGCCCAGG
brd3b	4	BSTN1	0	ACCCGCTCAGATGCCCCAGGAGG
brd3b	5	BSL1	1	CCAAGCTGCGCCCCCTGCCACGG
brd3b	6	BSL1	0	AGAAGCACGCGGCCTACGCCTGG
irf8	1	BSTNI	1	GTTTTCCCGCATGTTTCCAGGGG
irf8	2	BSTXI	1	ATAAAGCTGAACCAGCGACATGG
irf8	3	BSTXI	1	TGGTGAGCAGTCCATGTCAGTGG
irf8	4	BSTNI	1	ATGCTACTGCGTTCATCCAGGGG
mitfa	2	XCM1	0.91	CAGCGCTCCCAACAGCCCTATGG
mitfa	4	MWO1	1	TGACGGCCGGCAGGCTTGAGGGG
mitfa	5	BSL1	1	ATGTGCATCATGCCCGGAGATGG
mitfa	8	BSL1	0.94	ACATCTCCTGCTCCGTATTCAGg
ttnt2a	5	APO1	0	taaacttacTTTAGGAATTTGGG
ttnt2a	7	BSL1	0.7	CCACTTTGAAAGCCGTAAGAAGG
ttnt2a	8	BSTXI	0.96	GGAGGAACGGGCCACTCGGCTGG
dok6	4	BSTN1	0.43	AGACTTAATGACATCAGCCTGGG
dok6	5	BSL1	0.8	CTTGATGCCGACCCCAAACCTGG
dok6	6	MSL1	0.74	GCAACATGAACGCATGATGATGG
