# Supplementary material for: CRISPR gRNA phenotypic screening in zebrafish reveals pro-regenerative genes in spinal cord injury
Source: PLoS Genet. 2021 Apr 29;17(4):e1009515. doi: 10.1371/journal.pgen.1009515 (PMC8084196; doi:10.1371/journal.pgen.1009515)
Supplement: S2 Table — This is a list of genes that are used in the spinal cord injury in vivo screen, also containing information on expression and regulation after injury. (XLSX) [file pgen.1009515.s008.xlsx]

## Sheet: Sheet1
GeneID	Gene Symbol	Gene Name	Rationale	Previously reported phenotypes	Type of KO	WT Zebrafish Expression	Expression after injury	Expression in immune/glial cells?	References
ENSDARG00000057698	ctsd	Cathepsin D	Deficiency associated with neurodegeneration and immune cell dysfunction	Degeneration of Thymus, spleen and loss B cells	Mouse KO	Not spatially restricted	Upregulated after injury	Highly expressed in macrophages/microglia	[1-5]
ENSDARG00000074221	abca7	ATP binding cassette A7	Deficiency associated with neurodegeneration and immune cell dysfunction	Neuroinflammation	Mouse KO	Unknown	Upregulated after injury	Highly expressed in neutrophils	[1,6-8]
ENSDARG00000019353	sparc	Secreted protein, acidic, cysteine-rich	Neurodegenerative disease associated microglial expression	Ear defects	ZF Morpholino	Notochord, epidermis, otic vesicle	Upregulated after injury	Expressed in astrocytes/ microglia	[1,2,9-11]
ENSDARG00000054456	clip3	Cap-gly domain containing linker protein 3	Neuromuscular junction component	NMJ defects and perinatal lethality	Mouse KO	Unknown	Downregulated after injury	Highly expressed in macrophages/microglia	[1,12,13]
ENSDARG00000079009	abca1b	ATP binding cassette A1	Deficiency associated with neurodegeneration and immune cell dysfunction	Lipid signalling defects in glial cells	Mouse KO	Brain, ysl	Upregulated after injury	Highly expressed in macrophages/microglia	[1,2,12,14]
ENSDARG00000009511	tnfa	Tumour necrosis factor alpha	Important in immune cell signalling, upregulated in SCL ZF model	Axon ensheathment defects	ZF Crispant	CNS	Upregulated after injury	Highly expressed in macrophages/microglia	[1,12,15,16]
ENSDARG00000041502	tgfb1a	Transforming growth factor beta 1	Important in immune cell signalling, upregulated in SCL ZF model	Reduction in neuromasts	ZF Stable Mutant	Lateral line, tail bud, epidermis	Upregulated after injury	Highly expressed in macrophages/microglia	[1,2,16,17]
ENSDARG00000019367	tgfb3	Transforming growth factor beta 3	Important in immune cell signalling, upregulated in SCL ZF model	Small head and heart, cartilage defects	ZF Morpholino	Lens, heart, parachordal, notochord	Upregulated after injury	Highly expressed in oligodendrocytes	[1,2,16,18]
ENSDARG00000074771	ifngr1	Interferon gamma receptor 1	Important in immune cell signalling	Cardiovascular defects	ZF Stable mutant	Trunk	Upregulated after injury	Highly expressed in macrophages/microglia	[1,19]
ENSDARG00000056160	hspd1	Heat shock protein 1	Deficiency associated with neurodegeneration and immune cell dysfunction	Defects in regeneration	ZF Stable mutant	Brain, muscle, pancreas	Upregulated after injury	Expressed in macrophages/microglia	[1,2,20]
ENSDARG00000069525	gpn3	GPN-loop GTPase 3	Highly expressed in macrophages/microglia	Unknown	N/A	Not spatially restricted	Unknown	Highly expressed in macrophages/microglia	[1,2]
ENSDARG00000039346	ndufa5	NADH ubiquinone oxidoreductase 1 alpha subcomplex 5	Deficiency associated with mitochondrial dysfunction and neurodegeneration	Mitochondrial dysfunction, motor defects	Mouse KO	Not spatially restricted	Unknown	Expressed in macrophages/microglia	[1,2,21]
ENSDARG00000074996	tbrg1	Transforming growth factor beta regulator 1	Important in immune cell signalling, deficiency associated with inflammation	Systematic inflammation	Mouse KO	Unknown	Unknown	Expressed in macrophages/microglia	[1,22]
ENSDARG00000055416	serpinb1	Serpin peptidase inhibitor clade B 1	Important in immune cell signalling, deficiency associated with inflammation	Systematic inflammation, defective neutrophils	Mouse KO	CNS, hatching gland, gut	Unknown	Highly expressed in neutrophils	[1,2,23]
ENSDARG00000086173	relb	Rel avian viral oncogene B	Important in immune cell signalling, deficiency associated with inflammation	Systematic inflammation, myeloid hyperplasia	Mouse KO	Brain, spleen (mouse)	Unknown	Highly expressed in macrophages/microglia	[1,24]
ENSDARG00000103095	tbk1	Tank binding kinase 1	Deficiency associated with neurodegeneration and immune cell dysfunction	Systematic inflammation and immune cell infiltration	Mouse KO	Unknown	Upregulated after injury	Highly expressed in macrophages/microglia	[1,25,26]
ENSDARG00000077339	ptrh2	Peptidyl-tRNA hydrolase 2	Deficiency associated with multi system disorder	Brain atrophy	Mouse KO	Not spatially restricted	Unknown	Expressed in macrophages/microglia	[1,2,27]
ENSDARG00000045391	cd226	Cd226 antigen	Important in immune cell signalling	Enhanced tumour development	Mouse KO	Not spatially restricted	Downregulated after injury	Expressed in macrophages/microglia	[1,2,12,28]
ENSDARG00000101340	cst7	Cystatin 7	Neurodegenerative disease associated microglial expression	Absence of Eosinophils	Mouse KO	Unknown	Upregulated after injury	Highly expressed in neutrophils	[1,29,30]
ENSDARG00000074695	mertk	Mer tyrosine kinase proto-oncogene	Important in immune cell signalling	Attenuates myeloid expansion in IRF8-/-	ZF Stable mutant	Unknown	Increased in macrophage deficiency	Highly expressed in macrophages/microglia	[1,31]
ENSDARG00000061226	timp2a/b	Tissue inhibitor of metalloproteinase 2	Neurodegenerative disease associated microglial expression	Abnormal eye development	ZF Crispant	Ubiquitous, but increased in CNS	Upregulated after injury	Highly expressed in macrophages/microglia	[1,32-34]
ENSDARG00000087697	lpla/b	Lipoprotein lipase	Neurodegenerative disease associated microglial expression	Reduced blood cell counts, hematopoietic defects	ZF Stable mutant	CNS, epidermis	Downregulated after injury	Highly expressed in macrophages/microglia	[1,12,35]
ENSDARG00000105281	p2yr1	Purinergic receptor P2Y, G protein-coupled 1	Neurodegenerative disease associated microglial expression	Blood clotting defects	Mouse KO	Unknown	Upregulated after injury	Highly expressed in macrophages/microglia	[1,36,37]
ENSDARG00000060165	dnah7	Dynein axonemal heavy chain 7	Upregulated after neuronal injury	Unknown	N/A	Brain	Upregulated after injury	Highly expressed in astrocytes	[1,12,38,39]
ENSDARG00000011837	c9orf72	Chromosome 9, open reading frame 72	Deficiency associated with neurodegeneration and immune cell dysfunction	Systematic inflammation and immune cell infiltration	Mouse KO	Brain	Downregulated after injury	Highly expressed in macrophages/microglia	[1,2,40]
ENSDARG00000077875	slc2a5a/b	Solute carrier family 2 member 5	Highly upregulated in microglia	Unknown	N/A	Not spatially restricted	Unknown	Highly expressed in macrophages/microglia	[1,2,41]
ENSDARG00000058650	dpm3	Dolichyl-phosphate mannosyltransferase 3	Inflammatory target gene	General deformity	ZF Morpholino	Not spatially restricted	Unknown	Expressed in macrophages/microglia	[1,2,42,43]
	TOTAL:30
References
1	Zhang Y, Chen K, Sloan SA, Bennett ML, Scholze AR, O'Keeffe S, et al. An RNA-sequencing transcriptome and splicing database of glia, neurons, and vascular cells of the cerebral cortex. J Neurosci. 2014;34(36):11929-47. Epub 2014/09/05. doi: 10.1523/jneurosci.1860-14.2014. PubMed PMID: 25186741; PubMed Central PMCID: PMCPMC4152602.
2	Thisse B, Thisse C. Fast Release Clones: A High Throughput Expression Analysis. ZFIN Direct Data Submission. 2004;(http://zfin.org).
3	Follo C, Ozzano M, Montalenti C, Santoro MM, Isidoro C. Knockdown of cathepsin D in zebrafish fertilized eggs determines congenital myopathy. Biosci Rep. 2013;33(2):e00034. Epub 2013/03/08. doi: 10.1042/bsr20120100. PubMed PMID: 23464837; PubMed Central PMCID: PMCPMC3616520.
4	Adamec E, Mohan PS, Cataldo AM, Vonsattel JP, Nixon RA. Up-regulation of the lysosomal system in experimental models of neuronal injury: implications for Alzheimer's disease. Neuroscience. 2000;100(3):663-75. Epub 2000/12/01. doi: 10.1016/s0306-4522(00)00281-5. PubMed PMID: 11098128.
5	Saftig P, Hetman M, Schmahl W, Weber K, Heine L, Mossmann H, et al. Mice deficient for the lysosomal proteinase cathepsin D exhibit progressive atrophy of the intestinal mucosa and profound destruction of lymphoid cells. Embo j. 1995;14(15):3599-608. Epub 1995/08/01. PubMed PMID: 7641679; PubMed Central PMCID: PMCPMC394433.
6	Foulkes MJ, Henry KM, Rougeot J, Hooper-Greenhill E, Loynes CA, Jeffrey P, et al. Expression and regulation of drug transporters in vertebrate neutrophils. Sci Rep. 2017;7(1):4967. Epub 2017/07/12. doi: 10.1038/s41598-017-04785-4. PubMed PMID: 28694436; PubMed Central PMCID: PMCPMC5504015.
7	Demirci Y, Cucun G, Poyraz YK, Mohammed S, Heger G, Papatheodorou I, et al. Comparative Transcriptome Analysis of the Regenerating Zebrafish Telencephalon Unravels a Resource With Key Pathways During Two Early Stages and Activation of Wnt/β-Catenin Signaling at the Early Wound Healing Stage. Front Cell Dev Biol. 2020;8:584604. Epub 2020/11/10. doi: 10.3389/fcell.2020.584604. PubMed PMID: 33163496…
8	Aikawa T, Ren Y, Yamazaki Y, Tachibana M, Johnson MR, Anderson CT, et al. ABCA7 haplodeficiency disturbs microglial immune responses in the mouse brain. Proc Natl Acad Sci U S A. 2019;116(47):23790-6. Epub 2019/11/07. doi: 10.1073/pnas.1908529116. PubMed PMID: 31690660; PubMed Central PMCID: PMCPMC6876254.
9	Rotllant J, Liu D, Yan YL, Postlethwait JH, Westerfield M, Du SJ. Sparc (Osteonectin) functions in morphogenesis of the pharyngeal skeleton and inner ear. Matrix Biol. 2008;27(6):561-72. Epub 2008/04/24. doi: 10.1016/j.matbio.2008.03.001. PubMed PMID: 18430553; PubMed Central PMCID: PMCPMC2642737.
10	Torres Nuñez E, Sobrino C, Neale PJ, Ceinos RM, Du S, Rotllant J. Molecular response to ultraviolet radiation exposure in fish embryos: implications for survival and morphological development. Photochem Photobiol. 2012;88(3):701-7. Epub 2012/01/17. doi: 10.1111/j.1751-1097.2012.01088.x. PubMed PMID: 22242699.
11	Jones EV, Bernardinelli Y, Zarruk JG, Chierzi S, Murai KK. SPARC and GluA1-Containing AMPA Receptors Promote Neuronal Health Following CNS Injury. Front Cell Neurosci. 2018;12:22. Epub 2018/02/17. doi: 10.3389/fncel.2018.00022. PubMed PMID: 29449802; PubMed Central PMCID: PMCPMC5799273.
12	Oosterhof N, Holtman IR, Kuil LE, van der Linde HC, Boddeke EW, Eggen BJ, et al. Identification of a conserved and acute neurodegeneration-specific microglial transcriptome in the zebrafish. Glia. 2017;65(1):138-49. Epub 2016/10/21. doi: 10.1002/glia.23083. PubMed PMID: 27757989; PubMed Central PMCID: PMCPMC5215681.
13	Couesnon A, Offner N, Bernard V, Chaverot N, Backer S, Dimitrov A, et al. CLIPR-59: a protein essential for neuromuscular junction stability during mouse late embryonic development. Development. 2013;140(7):1583-93. Epub 2013/03/14. doi: 10.1242/dev.087106. PubMed PMID: 23482493.
14	Hirsch-Reinshagen V, Zhou S, Burgess BL, Bernier L, McIsaac SA, Chan JY, et al. Deficiency of ABCA1 impairs apolipoprotein E metabolism in brain. The Journal of biological chemistry. 2004;279(39):41197-207. Epub 2004/07/23. doi: 10.1074/jbc.M407962200. PubMed PMID: 15269218.
15	Smith CJ, Wheeler MA, Marjoram L, Bagnat M, Deppmann CD, Kucenas S. TNFa/TNFR2 signaling is required for glial ensheathment at the dorsal root entry zone. PLoS Genet. 2017;13(4):e1006712. Epub 2017/04/06. doi: 10.1371/journal.pgen.1006712. PubMed PMID: 28379965; PubMed Central PMCID: PMCPMC5397050.
16	Tsarouchas TM, Wehner D, Cavone L, Munir T, Keatinge M, Lambertus M, et al. Dynamic control of proinflammatory cytokines Il-1β and Tnf-α by macrophages in zebrafish spinal cord regeneration. Nat Commun. 2018;9(1):4670. Epub 2018/11/09. doi: 10.1038/s41467-018-07036-w. PubMed PMID: 30405119; PubMed Central PMCID: PMCPMC6220182.
17	Xing C, Gong B, Xue Y, Han Y, Wang Y, Meng A, et al. TGFβ1a regulates zebrafish posterior lateral line formation via Smad5 mediated pathway. J Mol Cell Biol. 2015;7(1):48-61. Epub 2015/01/22. doi: 10.1093/jmcb/mjv004. PubMed PMID: 25603803.
18	Cheah FS, Winkler C, Jabs EW, Chong SS. Tgfbeta3 regulation of chondrogenesis and osteogenesis in zebrafish is mediated through formation and survival of a subpopulation of the cranial neural crest. Mech Dev. 2010;127(7-8):329-44. Epub 2010/04/22. doi: 10.1016/j.mod.2010.04.003. PubMed PMID: 20406684.
19	Sawamiphak S, Kontarakis Z, Stainier DY. Interferon gamma signaling positively regulates hematopoietic stem cell emergence. Dev Cell. 2014;31(5):640-53. Epub 2014/12/10. doi: 10.1016/j.devcel.2014.11.007. PubMed PMID: 25490269; PubMed Central PMCID: PMCPMC4371141.
20	Pei W, Tanaka K, Huang SC, Xu L, Liu B, Sinclair J, et al. Extracellular HSP60 triggers tissue regeneration and wound healing by regulating inflammation and cell proliferation. NPJ Regen Med. 2016;1:16013-. Epub 2016/01/01. doi: 10.1038/npjregenmed.2016.13. PubMed PMID: 28936359; PubMed Central PMCID: PMCPMC5605149.
21	Peralta S, Torraco A, Wenz T, Garcia S, Diaz F, Moraes CT. Partial complex I deficiency due to the CNS conditional ablation of Ndufa5 results in a mild chronic encephalopathy but no increase in oxidative damage. Hum Mol Genet. 2014;23(6):1399-412. Epub 2013/10/25. doi: 10.1093/hmg/ddt526. PubMed PMID: 24154540; PubMed Central PMCID: PMCPMC3929083.
22	Reed SM, Hagen J, Muniz VP, Rosean TR, Borcherding N, Sciegienka S, et al. NIAM-deficient mice are predisposed to the development of proliferative lesions including B-cell lymphomas. PLoS One. 2014;9(11):e112126. Epub 2014/11/14. doi: 10.1371/journal.pone.0112126. PubMed PMID: 25393878; PubMed Central PMCID: PMCPMC4231569.
23	Benarafa C. The SerpinB1 knockout mouse a model for studying neutrophil protease regulation in homeostasis and inflammation. Methods Enzymol. 2011;499:135-48. Epub 2011/06/21. doi: 10.1016/b978-0-12-386471-0.00007-9. PubMed PMID: 21683252.
24	Weih F, Carrasco D, Durham SK, Barton DS, Rizzo CA, Ryseck RP, et al. Multiorgan inflammation and hematopoietic abnormalities in mice with a targeted disruption of RelB, a member of the NF-kappa B/Rel family. Cell. 1995;80(2):331-40. Epub 1995/01/27. doi: 10.1016/0092-8674(95)90416-6. PubMed PMID: 7834753.
25	Marchlik E, Thakker P, Carlson T, Jiang Z, Ryan M, Marusic S, et al. Mice lacking Tbk1 activity exhibit immune cell infiltrates in multiple tissues and increased susceptibility to LPS-induced lethality. J Leukoc Biol. 2010;88(6):1171-80. Epub 2010/07/24. doi: 10.1189/jlb.0210071. PubMed PMID: 20651301.
26	Xu W, Mo J, Ocak U, Travis ZD, Enkhjargal B, Zhang T, et al. Activation of Melanocortin 1 Receptor Attenuates Early Brain Injury in a Rat Model of Subarachnoid Hemorrhage viathe Suppression of Neuroinflammation through AMPK/TBK1/NF-κB Pathway in Rats. Neurotherapeutics : the journal of the American Society for Experimental NeuroTherapeutics. 2020;17(1):294-308. Epub 2019/09/06. doi: 10.1007/s1331…
27	Hu H, Matter ML, Issa-Jahns L, Jijiwa M, Kraemer N, Musante L, et al. Mutations in PTRH2 cause novel infantile-onset multisystem disease with intellectual disability, microcephaly, progressive ataxia, and muscle weakness. Ann Clin Transl Neurol. 2014;1(12):1024-35. Epub 2015/01/13. doi: 10.1002/acn3.149. PubMed PMID: 25574476; PubMed Central PMCID: PMCPMC4284127.
28	Iguchi-Manaka A, Kai H, Yamashita Y, Shibata K, Tahara-Hanaoka S, Honda S, et al. Accelerated tumor growth in mice deficient in DNAM-1 receptor. The Journal of experimental medicine. 2008;205(13):2959-64. Epub 2008/11/26. doi: 10.1084/jem.20081611. PubMed PMID: 19029379; PubMed Central PMCID: PMCPMC2605241.
29	Matthews SP, McMillan SJ, Colbert JD, Lawrence RA, Watts C. Cystatin F Ensures Eosinophil Survival by Regulating Granule Biogenesis. Immunity. 2016;44(4):795-806. Epub 2016/04/14. doi: 10.1016/j.immuni.2016.03.003. PubMed PMID: 27067058; PubMed Central PMCID: PMCPMC4846977.
30	Keren-Shaul H, Spinrad A, Weiner A, Matcovitch-Natan O, Dvir-Szternfeld R, Ulland TK, et al. A Unique Microglia Type Associated with Restricting Development of Alzheimer's Disease. Cell. 2017;169(7):1276-90.e17. Epub 2017/06/13. doi: 10.1016/j.cell.2017.05.018. PubMed PMID: 28602351.
31	Zhao F, Shi Y, Huang Y, Zhan Y, Zhou L, Li Y, et al. Irf8 regulates the progression of myeloproliferative neoplasm-like syndrome via Mertk signaling in zebrafish. Leukemia. 2018;32(1):149-58. Epub 2017/06/20. doi: 10.1038/leu.2017.189. PubMed PMID: 28626217.
32	Leigh NR, Schupp MO, Li K, Padmanabhan V, Gastonguay A, Wang L, et al. Mmp17b is essential for proper neural crest cell migration in vivo. PLoS One. 2013;8(10):e76484. Epub 2013/10/08. doi: 10.1371/journal.pone.0076484. PubMed PMID: 24098510; PubMed Central PMCID: PMCPMC3788140 does not alter the authors' adherence to all the PLOS ONE policies on sharing data and materials.
33	Anik I, Kokturk S, Genc H, Cabuk B, Koc K, Yavuz S, et al. Immunohistochemical analysis of TIMP-2 and collagen types I and IV in experimental spinal cord ischemia-reperfusion injury in rats. J Spinal Cord Med. 2011;34(3):257-64. Epub 2011/07/16. doi: 10.1179/107902611x12972448729648. PubMed PMID: 21756563; PubMed Central PMCID: PMCPMC3127370.
34	Charlton-Perkins M, Almeida AD, MacDonald RB, Harris WA. Genetic control of cellular morphogenesis in Müller glia. Glia. 2019;67(7):1401-11. Epub 2019/03/30. doi: 10.1002/glia.23615. PubMed PMID: 30924555; PubMed Central PMCID: PMCPMC6563441.
35	Liu C, Han T, Stachura DL, Wang H, Vaisman BL, Kim J, et al. Lipoprotein lipase regulates hematopoietic stem progenitor cell maintenance through DHA supply. Nat Commun. 2018;9(1):1310. Epub 2018/04/05. doi: 10.1038/s41467-018-03775-y. PubMed PMID: 29615667; PubMed Central PMCID: PMCPMC5882990.
36	Fukumoto Y, Tanaka KF, Parajuli B, Shibata K, Yoshioka H, Kanemaru K, et al. Neuroprotective effects of microglial P2Y(1) receptors against ischemic neuronal injury. J Cereb Blood Flow Metab. 2019;39(11):2144-56. Epub 2018/10/20. doi: 10.1177/0271678x18805317. PubMed PMID: 30334687; PubMed Central PMCID: PMCPMC6827120.
37	Fabre JE, Nguyen M, Latour A, Keifer JA, Audoly LP, Coffman TM, et al. Decreased platelet aggregation, increased bleeding time and resistance to thromboembolism in P2Y1-deficient mice. Nat Med. 1999;5(10):1199-202. Epub 1999/09/30. doi: 10.1038/13522. PubMed PMID: 10502826.
38	Zhang Y, Wang Y, Yao X, Wang C, Chen F, Liu D, et al. Rbm24a Is Necessary for Hair Cell Development Through Regulating mRNA Stability in Zebrafish. Front Cell Dev Biol. 2020;8:604026. Epub 2021/01/05. doi: 10.3389/fcell.2020.604026. PubMed PMID: 33392193; PubMed Central PMCID: PMCPMC7773828.
39	Orczyk JJ, Batka R, Gore A, Maio-Lexa M, Kulkarni A, Garraghty PE. Female rat transcriptome response to infraorbital nerve transection differs from that of males: RNA-seq. J Comp Neurol. 2017;525(1):140-50. Epub 2016/05/26. doi: 10.1002/cne.24045. PubMed PMID: 27224679.
40	O'Rourke JG, Bogdanik L, Yáñez A, Lall D, Wolf AJ, Muhammad AK, et al. C9orf72 is required for proper macrophage and microglial function in mice. Science. 2016;351(6279):1324-9. Epub 2016/03/19. doi: 10.1126/science.aaf1064. PubMed PMID: 26989253; PubMed Central PMCID: PMCPMC5120541.
41	Haage V, Semtner M, Vidal RO, Hernandez DP, Pong WW, Chen Z, et al. Comprehensive gene expression meta-analysis identifies signature genes that distinguish microglia from peripheral monocytes/macrophages in health and glioma. Acta neuropathologica communications. 2019;7(1):20. Epub 2019/02/16. doi: 10.1186/s40478-019-0665-y. PubMed PMID: 30764877; PubMed Central PMCID: PMCPMC6376799.
42	Marchese M, Pappalardo A, Baldacci J, Verri T, Doccini S, Cassandrini D, et al. Dolichol-phosphate mannose synthase depletion in zebrafish leads to dystrophic muscle with hypoglycosylated α-dystroglycan. Biochem Biophys Res Commun. 2016;477(1):137-43. Epub 2016/06/14. doi: 10.1016/j.bbrc.2016.06.033. PubMed PMID: 27291147.
43	Zhu J, Dong J, Ji L, Jiang P, Leung TF, Liu D, et al. Anti-Allergic Inflammatory Activity of Interleukin-37 Is Mediated by Novel Signaling Cascades in Human Eosinophils. Front Immunol. 2018;9:1445. Epub 2018/07/11. doi: 10.3389/fimmu.2018.01445. PubMed PMID: 29988381; PubMed Central PMCID: PMCPMC6023969.
